# Supplementary material for: Regulated and Emerging Mycotoxins in Bulk Raw Milk: What Is the Human Risk?
Source: Toxins (Basel). 2023 Oct 9;15(10):605. doi: 10.3390/toxins15100605 (PMC10610745; doi:10.3390/toxins15100605)
Supplement: Supplementary file 1 [file toxins-15-00605-s001.zip]

Archive with 1 entries (1 files):
- toxins-2643846-supplementary.pdf
